# Supplementary material for: Chitosan Increases Lysine Content through Amino Acid Transporters in Flammulina filiformis
Source: Foods. 2022 Jul 21;11(14):2163. doi: 10.3390/foods11142163 (PMC9325215; doi:10.3390/foods11142163)
Supplement: Supplementary file 1 [file foods-11-02163-s001.zip]

Archive with 1 entries (1 files):
- foods-1803530-supplementary.pdf
